# Supplementary material for: Landscape conservation and orchard management influence carob tree yield through changes in pollinator communities
Source: PLoS One. 2025 Feb 14;20(2):e0307357. doi: 10.1371/journal.pone.0307357 (PMC11828422; doi:10.1371/journal.pone.0307357)
Supplement: S1 Table — (XLSX) [file pone.0307357.s003.xlsx]

## Sheet: TableS1
Table S1. Landscape and local characteristics of the study orchards. % Natural habitat: natural habitat in 1 km-radius from the study orchards; Male-to-female ratio: number of male trees per female; Farming system: “Ecological” when orchards follow the legislation of Ecological agriculture, “Conventional” when not; Tree density: number of trees per hectare; Orchard area: hectares of the study orc…
Study orchard	% Natural habitat	Male-to-female ratio	Farming system	Tree density (trees/ha)	Orchard area (ha)	Elevation (m.a.s.l.)	Beehives
Ca Na Cili	9.009	0.053	Conventional	124	1.45	151	Unknown
Es Capdellà	51.194	0.472	Ecological	102	1.43	180	Yes
Felanitx 01	38.391	0.027	Conventional	108	0.42	134	Unknown
Felanitx 02	36.628	0.022	Conventional	51	0.65	162	Unknown
Llucmajor	14.262	0.029	Ecological	66	0.52	168	Unknown
Raixa	16.246	0.109	Conventional	35	5.07	140	Unknown
S'Arracó	9.585	0.267	Conventional	34	1.4	90	Yes
Ses Figueres	9.073	1.634	Conventional	72	10.9	78	Yes
Ses Sitges	28.243	0.05	Ecological	34	1.29	128	Unknown
Ses Vinyotes	27.399	0.023	Ecological	26	1.61	103	Yes
Son Borràs	25.022	0.027	Conventional	140	3.88	127	Yes
Son Cos	74.019	0.252	Ecological	38	4.6	120	Yes
Son Cotoner	58.144	0.957	Conventional	70	2.33	130	Yes
Son Fortuny	28.971	0.201	Conventional	112	1.47	59	Yes
Son Maixella	8.642	0.154	Conventional	33	6.22	134	Yes
Son Massia	23.132	0.328	Conventional	57	10.5	64	Unknown
Son Salí	57.938	0.065	Conventional	80	0.61	60	Yes
Son Soler	8.797	0.151	Ecological	36	2.52	87	Unknown
UIB	27.554	0.081	Conventional	30	16.5	85	Yes
Xorrigo	37.243	0.896	Ecological	76	6.15	43	Yes
