# Supplementary material for: Landscape conservation and orchard management influence carob tree yield through changes in pollinator communities
Source: PLoS One. 2025 Feb 14;20(2):e0307357. doi: 10.1371/journal.pone.0307357 (PMC11828422; doi:10.1371/journal.pone.0307357)
Supplement: S2 Table — (XLSX) [file pone.0307357.s004.xlsx]

## Sheet: TableS2
Table S2. Results of Moran’s I test to evaluate spatial autocorrelation in the response variables.
Variable	Moran I	p
Pollinator abundance	0.15	0.235
Fruit production	0.31	0.104
Seed production	0.28	0.122
Seed weight	-0.2	0.71
