# Supplementary material for: Landscape conservation and orchard management influence carob tree yield through changes in pollinator communities
Source: PLoS One. 2025 Feb 14;20(2):e0307357. doi: 10.1371/journal.pone.0307357 (PMC11828422; doi:10.1371/journal.pone.0307357)
Supplement: S3 Table — (XLSX) [file pone.0307357.s005.xlsx]

## Sheet: TableS3
Table S3. Pollinators visits by group in the 20 study orchards for each sampling year.
Study orchard	Year	Ants	Bee flies	Beetles	Butterflies	Honey bees	Hoverflies	Other flies	Wasps	Wild bees
Ca Na Cili	2019	5			1	52	28	26	41	26
	2020	3				132	5	12	54	1
Es Capdellà	2019	16	1		8	293	10	21	38	79
	2020	5				116	14	15	69	8
Felanitx 01	2019	4				8	7	55	66
	2020	3	1		1	37	5	74	37	1
Felanitx 02	2019	2				4	4	24	25	3
	2020			8		9	2	21	25
Llucmajor	2019	12				61	11	21	60	8
	2020	2		1	1	231	10	26	25	1
Raixa	2019	12			4	46	7	15	17	9
	2020					82	5	8	52	2
s'Arracó	2019	21		1	2	72	4	41	10	1
	2020	13				67	5	40	65	7
Ses Figueres	2019	7			16	107	53	20	61	16
	2020		1		2	483	28	23	14	4
Ses Sitges	2019	12		1		38	5	22	47	3
	2020	1				106	7	34	18	4
Ses Vinyotes	2019	6			1	290	4	24	73	4
	2020	1	1			92	15	28	61
SonBorràs	2019				4	26	9	36	51	13
	2020	12			2	349	18	16	64
Son Cos	2019	13				14	2	9	23	1
	2020	26				153	6	8	33	1
Son Cotoner	2019		1		1	87	13	21	13	12
	2020	1				56	9	11	37	6
Son Fortuny	2019	8			27	175	23	29	28	87
	2020	1				62	16	15	29	9
Son Maixella	2019	17			12	63	37	12	18	8
	2020					227	26	7	43	4
Son Massia	2019		2		14	205	19	12	10	5
	2020				1	317	9	14	26	3
Son Sali	2019	1			12	45	25	33	55	17
	2020	8		1		124	11	40	3
Son Soler	2019	20	1			77	17	13	65	3
	2020	7	2			143	23	25	18
UIB	2019					19	2	6	16	12
	2020		1			82	4	17	56
Xorrigo	2019			1	10	175	42	30	46	19
	2020	2		1		292	21	13	35	5
