# Supplementary material for: Landscape conservation and orchard management influence carob tree yield through changes in pollinator communities
Source: PLoS One. 2025 Feb 14;20(2):e0307357. doi: 10.1371/journal.pone.0307357 (PMC11828422; doi:10.1371/journal.pone.0307357)
Supplement: S4 Table — (XLSX) [file pone.0307357.s006.xlsx]

## Sheet: Hoja1
Table S4. Proportion of visits to female and male carob flowers for each of the pollinator functional groups.
Flower sex	Functional group	Total visits	Proportion
Female	Honeybees	2412	0.48
	Wasps	1093	0.217
	Other flies	742	0.148
	Hoverflies	341	0.068
	Wild bees	211	0.042
	Ants	185	0.037
	Butterflies	43	0.008
Male	Honeybees	2311	0.719
	Wasps	349	0.109
	Hoverflies	188	0.058
	Wild bees	135	0.042
	Other flies	120	0.037
	Butterflies	69	0.022
	Ants	43	0.013
