# Supplementary material for: Landscape conservation and orchard management influence carob tree yield through changes in pollinator communities
Source: PLoS One. 2025 Feb 14;20(2):e0307357. doi: 10.1371/journal.pone.0307357 (PMC11828422; doi:10.1371/journal.pone.0307357)
Supplement: S5 Table — (XLSX) [file pone.0307357.s007.xlsx]

## Sheet: Hoja1
Table S5. List of captured wild pollinators species in the 20 study carob orchards during 2019 and 2020.
Visitor	Species
Ants
	Camponotus lateralis
	Camponotus ruber
	Crematogaster laestrygon
	Crematogaster scutellaris
	Lasius sp.
	Linepithema humile
	Monomorium cf. salomonis
Bee flies
	Villa hottentota
Wild bees
	Andrena binominata
	Colletes collaris
	Colletes succinctus
	Hylaeus imparilis
	Hylaeus taeniolatus
Beetles
	Apioninae sp.
	Otiorhynchus cribricollis
Butterflies
	Zeuzera pyrina
Flies
	Anthomyia quinquemaculata
	Calliphora vicina
	Dasyphora albofasciata
	Helina reversio
	Lamprolonchaea smaragdi
	Lucilia sericata
	Minettia cf. fasciata
	Musca cf. domestica calleva
	Musca cf. osiris
	Pollenia rudis group
	Sarcophaga sp.
	Sarcophaga villeneuveana
	Setisquamalonchaea fumosa
	Siphunculina ornatifrons
Hoverflies
	Cheilosia scutellata
	Episyrphus balteatus
	Eristalinus taeniops
	Eumerus sp.
	Eupeodes corollae
	Heringia heringi
	Meliscaeva auricollis
	Myathropa florea
Wasps
	Braconinae sp.
	Philanthus triangulum
	Polistes dominula
	Vespula germanica
