# Supplementary material for: Landscape conservation and orchard management influence carob tree yield through changes in pollinator communities
Source: PLoS One. 2025 Feb 14;20(2):e0307357. doi: 10.1371/journal.pone.0307357 (PMC11828422; doi:10.1371/journal.pone.0307357)
Supplement: S6 Table — (XLSX) [file pone.0307357.s008.xlsx]

## Sheet: Hoja1
Table S6. Results of the Canonical Correspondence Analysis to analyze the pollinator community composition when excluding the study orchard with the highest male-to-female ratio and the one with mostly hermaphrodite trees.
Model	χ2	F	df	P
Model	0.1357	2.662	5	0.002
Term	χ2	F	df	P
% Natural habitat	0.029	2.887	1	0.049
Male-to-female ratio	0.034	3.302	1	0.032
Year	0.052	5.14	1	0.002
Farming system	0.011	1.118	1	0.406
Tree density	0.009	0.866	1	0.545
Axis	χ2	F	df	P
CCA1	0.09	8.849	1	0.002
CCA2	0.03	2.954	1	0.548
CCA3	0.008	0.792	1	0.999
CCA4	0.006	0.616	1	1
CCA5	0.001	0.101	1
