# Supplementary material for: Landscape conservation and orchard management influence carob tree yield through changes in pollinator communities
Source: PLoS One. 2025 Feb 14;20(2):e0307357. doi: 10.1371/journal.pone.0307357 (PMC11828422; doi:10.1371/journal.pone.0307357)
Supplement: S7 Table — (XLSX) [file pone.0307357.s009.xlsx]

## Sheet: Hoja1
Table S7. Model-averaged coefficients, significance, and relative importance (RI) of the predictor variables for the GLMMs to evaluate effects on: (A) overall pollinator abundance; (B) fruit production per female tree, (B) seed production per female tree; and (C) seed weight, when excluding the study orchard with the highest percentage of hermaphrodite trees (Son Cotoner) and the study orchard wi…
Model	Predictor	Estimate	Std. error	z value	p	RI
(A) Overall pollinator abundance	(intercept)	4.951	0.22	21.93	< 0.0001
	Male-to-female ratio	0.865	0.402	2.07	0.038	0.87
	Tree density	0.004	0.002	1.719	0.086	0.63
	Farming system	0.301	0.18	1.607	0.108	0.29
	Year	0.175	0.143	1.174	0.241	0.24
(B) Fruit production per female tree	(Intercept)	3.434	0.252	13.609	< 0.0001
	Year	-0.206	0.111	1.855	0.064	1
	Overall pollinator abundance	-0.0009	0.0006	1.446	0.148	0.48
	Male-to-female ratio	0.663	0.451	1.468	0.142	0.47
	CCA1	0.081	0.07	1.149	0.251	0.29
	Farming system	0.202	0.195	1.031	0.304	0.27
	% Natural habitat	-0.004	0.006	0.658	0.51	0.12
	Male-to-female ratio2	0.825	1.313	0.627	0.531	0.04
	Tree density	-0.001	0.003	0.459	0.646	0.04
(C) Seed production per female tree	(Intercept)	5.812	0.277	20.975	< 0.0001
	Year	-0.29	0.134	2.157	0.031	1
	Overall pollinator abundance	-0.001	0.001	1.348	0.178	0.45
	Farming system	0.271	0.197	1.374	0.17	0.42
	Male-to-female ratio	0.567	0.479	1.179	0.238	0.35
	CCA1	0.103	0.081	1.275	0.202	0.33
	% Natural habitat	-0.005	0.006	0.825	0.409	0.15
	Male-to-female ratio2	0.699	1.35	0.516	0.606	0.04
(D) Seed weight	(Intercept)	-1.646	0.045	36.499	< 0.0001
	CCA1	-0.014	0.005	2.678	0.007	1
	Overall pollinator abundance	0.0001	0.0001	2.145	0.032	1
	Year	-0.019	0.009	2.038	0.042	1
	Male-to-female ratio	-0.172	0.079	2.172	0.03	0.63
	Male-to-female ratio2	-0.455	0.234	1.944	0.052	0.53
	% Natural habitat	-0.001	0.001	1.134	0.257	0.23
	Tree density	-0.0004	0.0004	1.031	0.302	0.2
	Farming system	0.013	0.032	0.408	0.683	0.07
